# Supplementary material for: A multicenter double-blind, placebo-controlled randomized trial to evaluate the safety and efficacy of bovine colostrum in the treatment of severe alcoholic hepatitis (SAH)
Source: Trials. 2023 Aug 11;24:515. doi: 10.1186/s13063-023-07505-8 (PMC10416362; doi:10.1186/s13063-023-07505-8)
Supplement: Supplementary file 1 — Additional file 1: Annexure 1. Technological process flow chart of production of Bovine Colostrum. Annexure 2. Visit. Schedule and assessments. Annexure 3. Patient information sheet (English Version). Annexure 4. Patient consent form (in English). Annexure 5. List of study sites participating in this study. Annexure 6. Patient information sheet (Hindi & Punjabi Version). Patient consent form (Hindi & Punjabi Version). [file 13063_2023_7505_MOESM1_ESM.zip]

Archive with 4 entries (4 files):
- ANNEXURE.docx
- Consent Form English (2)R2.pdf
- Consent Form Hindi (2)R2.pdf
- Consent Form Punjabi (3)R2.pdf
